# Supplementary material for: The impact of inflammation on the incidence of different pathological types of lung cancer: the Kailuan study
Source: Front Oncol. 2026 Apr 27;16:1778163. doi: 10.3389/fonc.2026.1778163 (PMC13158107; doi:10.3389/fonc.2026.1778163)
Supplement: Supplementary file 4 [file Table4.xlsx]

## Sheet: Sheet1
Variable	VIF	Variable	VIF	Variable	VIF	Variable	VIF	Variable	VIF	Variable	VIF	Variable	VIF	Variable	VIF	Variable	VIF	Variable	VIF	Variable	VIF	Variable	VIF	Variable	VIF	Variable	VIF	Variable	VIF
hs-CRP	1.03576	WBC	1.04804	Monocytes	1.01171	Lymphocytes	1.01409	Neutrophils	1.03023	NLR	1.00227	MLR	1.00016	PLR	1.00186	CLR	1.01183	SII	1.00032	SIRI	1.00128	AISI	1.01872	MHR	1.00029	LHR	1.00164	NHR	1.00715
Age	1.19497	Age	1.18064	Age	1.16795	Age	1.17218	Age	1.17242	Age	1.16569	Age	1.16528	Age	1.16747	Age	1.1732	Age	1.16538	Age	1.16542	Age	1.17193	Age	1.16539	Age	1.16776	Age	1.16979
Gender	1.19733	Gender	1.20689	Gender	1.19021	Gender	1.19293	Gender	1.20137	Gender	1.18933	Gender	1.18802	Gender	1.19315	Gender	1.19251	Gender	1.18909	Gender	1.18822	Gender	1.18829	Gender	1.18807	Gender	1.19173	Gender	1.19575
Smoking	1.18651	Smoking	1.19483	Smoking	1.18211	Smoking	1.18514	Smoking	1.18699	Smoking	1.17975	Smoking	1.17943	Smoking	1.181	Smoking	1.18248	Smoking	1.17971	Smoking	1.17939	Smoking	1.18595	Smoking	1.17931	Smoking	1.18134	Smoking	1.18202
Education levels	1.14634	Education levels	1.14637	Education levels	1.1383	Education levels	1.14132	Education levels	1.14251	Education levels	1.13811	Education levels	1.13777	Education levels	1.14133	Education levels	1.14126	Education levels	1.13782	Education levels	1.13799	Education levels	1.13916	Education levels	1.1378	Education levels	1.14141	Education levels	1.14151
Income	1.05783	Income	1.05761	Income	1.05497	Income	1.05807	Income	1.05541	Income	1.05536	Income	1.05507	Income	1.05739	Income	1.05863	Income	1.05513	Income	1.05507	Income	1.05504	Income	1.05507	Income	1.0575	Income	1.05548
Hypertension	1.11367	Hypertension	1.11561	Hypertension	1.10803	Hypertension	1.10911	Hypertension	1.10952	Hypertension	1.10523	Hypertension	1.10494	Hypertension	1.1071	Hypertension	1.10855	Hypertension	1.10526	Hypertension	1.10521	Hypertension	1.10993	Hypertension	1.10491	Hypertension	1.10706	Hypertension	1.106
Diabetes	1.02421	Diabetes	1.02585	Diabetes	1.02229	Diabetes	1.02258	Diabetes	1.02554	Diabetes	1.02215	Diabetes	1.02207	Diabetes	1.02236	Diabetes	1.02294	Diabetes	1.02197	Diabetes	1.02216	Diabetes	1.02269	Diabetes	1.02207	Diabetes	1.02248	Diabetes	1.0231
Famliy history of cancer	1.00926	Famliy history of cancer	1.00883	Famliy history of cancer	1.00937	Famliy history of cancer	1.00923	Famliy history of cancer	1.00885	Famliy history of cancer	1.00936	Famliy history of cancer	1.00931	Famliy history of cancer	1.00927	Famliy history of cancer	1.00973	Famliy history of cancer	1.00936	Famliy history of cancer	1.00929	Famliy history of cancer	1.00939	Famliy history of cancer	1.00935	Famliy history of cancer	1.00927	Famliy history of cancer	1.00887
Variable	VIF
Hs-CRP	8.97444
WBC	13.6932
Monocytes	11.7222
Lymphocytes	6.48973
Neutrophils	25.3115
NLR	11.0894
MLR	4.86027
PLR	10.0227
CLR	9.54298
SII	26.5646
SIRI	20.2323
AISI	16.7155
MHR	14.8283
LHR	19.9326
NHR	18.673
